# Supplementary material for: CYP709B3, a cytochrome P450 monooxygenase gene involved in salt tolerance in Arabidopsis thaliana
Source: BMC Plant Biol. 2013 Oct 28;13:169. doi: 10.1186/1471-2229-13-169 (PMC3819737; doi:10.1186/1471-2229-13-169)
Supplement: Additional file 3 — Metabolomic difference between wild type and cyp709b3, with and without salt treatment. Four-day-old seedlings were transferred onto 150 mM NaCl plates. Untreated and treated seedlings were collected at 2 days (2D) and 4 days (4D) after treatment. 100 mg of tissue was extracted and analyzed by LC/MS and GC/MS by Metabolon, Inc. Values are the means ± SD of four replicates and presented as ratios. NS: non-salt treatment; SALT: salt treatment. Heat map of statistically significant biochemicals profiled in this study. Shaded cells indicate p ≤ 0.05 (red indicates that the mean values are significantly higher for that comparison; green values significantly lower). [file 1471-2229-13-169-S3.xls]

## Sheet: Sheet1
								WT_NS_4D / WT_NS_2D	WT_SALT_4D / WT_SALT_2D	MUT_NS_4D / MUT_NS_2D	MUT_SALT_4D / MUT_SALT_2D	WT_SALT_2D / WT_NS_2D	WT_SALT_4D / WT_NS_4D	MUT_SALT_2D / MUT_NS_2D	MUT_SALT_4D / MUT_NS_4D	MUT_NS_2D / WT_NS_2D	MUT_NS_4D / WT_NS_4D	MUT_SALT_2D / WT_SALT_2D	MUT_SALT_4D / WT_SALT_4D
		Heat map of statistically significant biochemicals profiled in this study.						WT TIME		MUT TIME		WT Salt		MUT Salt		GENE No salt		GENE Salt
								Fold of Change
								TEST1 COMP1	TEST1 COMP2	TEST1 COMP5	TEST1 COMP6	TEST1 COMP3	TEST1 COMP4	TEST1 COMP7	TEST1 COMP8	TEST1 COMP9	TEST1 COMP11	TEST1 COMP10	TEST1 COMP12
		Platform	Comp ID	PATHWAY SORT	Super Pathway	Sub Pathway	Biochemical Name	W4-NO / W2-NO	W4-YES / W2-YES	M4-NO / M2-NO	M4-YES / M2-YES	W2-YES / W2-NO	W4-YES / W4-NO	M2-YES / M2-NO	M4-YES / M4-NO	M2-NO / W2-NO	M4-NO / W4-NO	M2-YES / W2-YES	M4-YES / W4-YES
		LC/MS pos	15681	7	Amino acid	Serine family (phosphoglycerate derived)	4-guanidinobutanoate	1.09	0.99	1.01	0.83	0.67	0.61	0.85	0.71	0.98	0.91	1.25	1.05
		GC/MS	15686	9	Amino acid	Serine family (phosphoglycerate derived)	beta-hydroxypyruvate	1.15	0.73	1	0.99	1.34	0.84	0.99	0.98	1.2	1.04	0.89	1.22
		GC/MS	31453	13	Amino acid	Serine family (phosphoglycerate derived)	cysteine	1.09	0.95	0.91	1.03	3.08	2.7	2.38	2.69	1.21	1.01	0.93	1.01
		GC/MS	58	17	Amino acid	Serine family (phosphoglycerate derived)	glycine	0.58	0.83	0.51	0.59	0.21	0.3	0.19	0.22	1.03	0.9	0.9	0.64
		LC/MS pos	37076	26	Amino acid	Serine family (phosphoglycerate derived)	N-acetylserine	1.19	0.84	0.96	0.92	7.59	5.32	3.42	3.25	2.02	1.63	0.91	1
		GC/MS	15947	28	Amino acid	Serine family (phosphoglycerate derived)	O-acetylserine	1.27	0.84	1.89	1.27	3.48	2.3	3.84	2.58	0.86	1.28	0.95	1.44
		GC/MS	1648	29	Amino acid	Serine family (phosphoglycerate derived)	serine	0.75	1.06	0.8	1.01	3.3	4.63	2.95	3.74	1.03	1.1	0.92	0.89
		LC/MS neg	32390	66	Amino acid	Aromatic amino acid metabolism (PEP derived)	N-acetyltyrosine	1.03	0.87	1.07	0.93	2.34	1.97	2.2	1.91	0.93	0.97	0.87	0.94
		LC/MS pos	64	73	Amino acid	Aromatic amino acid metabolism (PEP derived)	phenylalanine	0.95	1.15	1.02	1.42	1.25	1.52	1.32	1.85	1.02	1.09	1.08	1.33
		LC/MS pos	54	82	Amino acid	Aromatic amino acid metabolism (PEP derived)	tryptophan	1.04	1.12	1.16	1.35	1.1	1.19	1.23	1.43	1.02	1.13	1.14	1.37
		LC/MS pos	1299	83	Amino acid	Aromatic amino acid metabolism (PEP derived)	tyrosine	1.08	1.08	1.19	1.28	0.97	0.97	1.02	1.1	1.01	1.12	1.07	1.26
		GC/MS	1126	89	Amino acid	Aspartate family (OAA derived)	alanine	0.76	0.73	0.78	0.63	1.71	1.63	1.67	1.35	0.98	1	0.96	0.83
		GC/MS	512	91	Amino acid	Aspartate family (OAA derived)	asparagine	0.82	0.94	0.88	1.08	0.36	0.41	0.36	0.44	1.23	1.32	1.22	1.4
		GC/MS	15996	92	Amino acid	Aspartate family (OAA derived)	aspartate	1.67	1.07	1.7	0.97	1.18	0.75	1.22	0.69	0.95	0.96	0.98	0.89
		GC/MS	55	93	Amino acid	Aspartate family (OAA derived)	beta-alanine	1.12	0.58	1	0.74	2.43	1.25	2.42	1.79	1.18	1.05	1.18	1.51
		GC/MS	23642	100	Amino acid	Aspartate family (OAA derived)	homoserine	0.5	0.97	0.56	0.82	1.79	3.5	1.53	2.23	1.02	1.15	0.87	0.73
		GC/MS	1301	103	Amino acid	Aspartate family (OAA derived)	lysine	1.02	1.88	1.08	1.79	2.2	4.06	1.8	2.99	1.17	1.24	0.96	0.91
		GC/MS	1302	104	Amino acid	Aspartate family (OAA derived)	methionine	0.83	1.17	0.86	1.13	1.19	1.68	1.15	1.52	1.13	1.16	1.09	1.05
		LC/MS pos	36752	105	Amino acid	Aspartate family (OAA derived)	N6-acetyllysine	1.06	1.07	1.14	1.84	1.41	1.42	1.44	2.31	1.06	1.14	1.08	1.85
		LC/MS neg	1589	111	Amino acid	Aspartate family (OAA derived)	N-acetylmethionine	0.67	1.49	0.77	1.16	1.36	3.01	1.27	1.91	0.91	1.04	0.85	0.66
		LC/MS pos	39540	123	Amino acid	Aspartate family (OAA derived)	S-adenosylhomocysteine (SAH)	0.8	0.72	0.8	0.22	0.36	0.32	0.29	0.08	0.93	0.94	0.76	0.23
		LC/MS pos	1284	126	Amino acid	Aspartate family (OAA derived)	threonine	1.17	1.01	1.2	1.12	0.45	0.39	0.45	0.42	1	1.03	1.01	1.11
		GC/MS	1577	129	Amino acid	Glutamate family (alpha-ketoglutarate derived)	2-aminobutyrate	1.18	0.84	1.11	0.84	2.89	2.04	2.32	1.76	1.08	1.01	0.87	0.87
		GC/MS	1638	137	Amino acid	Glutamate family (alpha-ketoglutarate derived)	arginine	1	1.86	1.44	1.47	2.16	4.02	1.74	1.78	1.19	1.71	0.96	0.76
		LC/MS pos	2132	141	Amino acid	Glutamate family (alpha-ketoglutarate derived)	citrulline	0.66	1.02	0.77	1.03	2.74	4.22	2.29	3.06	1.1	1.28	0.92	0.93
		GC/MS	1416	144	Amino acid	Glutamate family (alpha-ketoglutarate derived)	gamma-aminobutyrate (GABA)	0.76	0.9	0.71	0.78	1.37	1.62	1.42	1.56	1.14	1.07	1.19	1.04
		GC/MS	57	145	Amino acid	Glutamate family (alpha-ketoglutarate derived)	glutamate	1.46	0.92	1.61	0.75	2.17	1.37	2.14	0.99	1.13	1.25	1.12	0.91
		GC/MS	53	147	Amino acid	Glutamate family (alpha-ketoglutarate derived)	glutamine	0.67	1.14	0.74	1.05	1.69	2.88	1.3	1.85	1.39	1.54	1.07	0.99
		LC/MS neg	59	149	Amino acid	Glutamate family (alpha-ketoglutarate derived)	histidine	0.71	1.31	0.69	1.17	2.47	4.53	2.15	3.65	1.15	1.11	1	0.89
		GC/MS	15720	154	Amino acid	Glutamate family (alpha-ketoglutarate derived)	N-acetylglutamate	0.62	1.06	0.64	0.78	1.77	3.02	1.71	2.06	1.04	1.08	1	0.74
		LC/MS pos	33943	155	Amino acid	Glutamate family (alpha-ketoglutarate derived)	N-acetylglutamine	0.41	0.67	0.46	0.61	2.52	4.17	2.69	3.58	1	1.13	1.07	0.97
		LC/MS pos	15630	157	Amino acid	Glutamate family (alpha-ketoglutarate derived)	N-acetylornithine	0.69	4.07	1.25	5.79	4.29	25.38	3.86	17.9	1.18	2.15	1.06	1.51
		LC/MS pos	34387	158	Amino acid	Glutamate family (alpha-ketoglutarate derived)	N-acetylproline	1.37	1.01	1.33	1.15	1.67	1.24	1.44	1.25	1	0.97	0.86	0.98
		LC/MS pos	37496	159	Amino acid	Glutamate family (alpha-ketoglutarate derived)	N-acetylputrescine	1.21	0.66	1.56	1.08	0.85	0.47	0.91	0.63	0.87	1.13	0.94	1.53
		GC/MS	1493	161	Amino acid	Glutamate family (alpha-ketoglutarate derived)	ornithine	0.81	2.21	0.79	1.77	5.96	16.21	4.53	10.2	1.42	1.37	1.08	0.86
		LC/MS pos	1898	162	Amino acid	Glutamate family (alpha-ketoglutarate derived)	proline	1.12	0.73	1.08	0.86	7.79	5.08	7.36	5.91	1.1	1.06	1.04	1.23
		GC/MS	1366	167	Amino acid	Glutamate family (alpha-ketoglutarate derived)	trans-4-hydroxyproline	1.02	0.32	1.97	1.02	2.94	0.92	1.86	0.96	0.93	1.81	0.59	1.9
		LC/MS pos	1125	171	Amino acid	Branched Chain Amino Acids (OAA derived)	isoleucine	0.96	0.97	1.01	1.16	1.14	1.15	1.12	1.3	1.05	1.1	1.03	1.24
		GC/MS	37426	174	Amino acid	Branched Chain Amino Acids (pyruvate derived)	2-aminopentanoate	0.81	1.09	0.96	0.87	1.94	2.62	2.74	2.48	0.63	0.75	0.89	0.71
		LC/MS pos	60	187	Amino acid	Branched Chain Amino Acids (pyruvate derived)	leucine	0.84	0.92	0.94	1.13	1.23	1.34	1.29	1.56	0.95	1.06	1	1.23
		LC/MS pos	1649	196	Amino acid	Branched Chain Amino Acids (pyruvate derived)	valine	0.91	0.91	0.9	0.99	1.69	1.71	1.57	1.73	1.07	1.07	1	1.08
		GC/MS	15496	198	Amino acid	Amines and polyamines	agmatine	0.86	1.19	1.31	1.38	2.12	2.93	1.92	2.01	0.81	1.23	0.73	0.85
		GC/MS	1408	201	Amino acid	Amines and polyamines	putrescine	1.19	1.11	1.15	1.21	1.35	1.25	1.3	1.37	0.9	0.88	0.87	0.96
		GC/MS	485	202	Amino acid	Amines and polyamines	spermidine	0.77	1.3	0.93	0.93	0.81	1.36	0.8	0.8	1.06	1.28	1.06	0.76
		LC/MS pos	1494	204	Amino acid	Glutathione metabolism	5-oxoproline	0.77	1.96	0.83	1.62	2.01	5.12	1.92	3.72	1.22	1.33	1.17	0.96
		LC/MS pos	35159	205	Amino acid	Glutathione metabolism	cysteine-glutathione disulfide	0.52	1	0.48	0.99	2	3.89	1.75	3.65	1.07	0.98	0.93	0.92
		LC/MS pos	38783	207	Amino acid	Glutathione metabolism	glutathione, oxidized (GSSG)	0.51	0.99	0.58	0.78	2.76	5.38	2.99	4.03	0.85	0.97	0.92	0.73
		LC/MS pos	34592	209	Amino acid	Glutathione metabolism	ophthalmate	1.29	1.02	0.99	1.06	1.62	1.28	0.9	0.96	1.41	1.08	0.78	0.81
		LC/MS pos	39251	211.1	Amino acid	Glutathione metabolism	norophthalmate*	1.19	0.77	0.97	0.67	2.49	1.62	2.37	1.62	1.23	1	1.17	1.01
		GC/MS	20488	223	Carbohydrate	Glycolysis	glucose	0.91	0.58	0.83	0.75	1.42	0.91	1.47	1.32	1.01	0.91	1.04	1.33
		GC/MS	31260	225	Carbohydrate	Glycolysis	glucose-6-phosphate (G6P)	1.01	1	0.56	1	0.11	0.11	0.09	0.17	1.18	0.65	1	1
		GC/MS	1572	227	Carbohydrate	Glycolysis	glycerate	1.06	0.95	1	0.64	3.17	2.84	3.37	2.14	0.89	0.84	0.94	0.64
		GC/MS	599	233	Carbohydrate	Glycolysis	pyruvate	1.03	0.74	0.86	0.64	0.92	0.66	0.85	0.63	1.02	0.85	0.94	0.81
		GC/MS	33453	237	Carbohydrate	TCA cycle	alpha-ketoglutarate	1.24	0.86	1.08	0.64	0.77	0.54	0.85	0.51	0.97	0.85	1.07	0.8
		GC/MS	1564	239	Carbohydrate	TCA cycle	citrate	1.07	0.47	1.04	0.6	2.16	0.94	2.33	1.34	1.14	1.11	1.23	1.58
		GC/MS	1643	240	Carbohydrate	TCA cycle	fumarate	3	0.93	3.13	0.98	0.45	0.14	0.62	0.2	0.76	0.79	1.05	1.12
		GC/MS	1303	242	Carbohydrate	TCA cycle	malate	2.08	1.33	1.95	1.29	0.58	0.37	0.55	0.37	0.99	0.93	0.95	0.92
		GC/MS	1437	246	Carbohydrate	TCA cycle	succinate	1.01	1.1	1.24	0.81	0.86	0.94	1.07	0.7	0.96	1.17	1.18	0.87
		GC/MS	575	275	Carbohydrate	Amino sugar and nucleotide sugar	arabinose	1.36	1	0.77	7.9	0.13	0.09	0.09	0.88	1.48	0.84	1	7.9
		GC/MS	37516	278	Carbohydrate	Amino sugar and nucleotide sugar	arabonate	0.85	1	0.77	0.93	1.17	1.38	0.84	1.02	1.08	0.98	0.78	0.72
		GC/MS	20699	280	Carbohydrate	Amino sugar and nucleotide sugar	erythritol	1.67	1.06	1.28	1.14	1	0.63	0.81	0.72	1.24	0.95	1.01	1.08
		GC/MS	33477	281	Carbohydrate	Amino sugar and nucleotide sugar	erythronate*	1.6	1.07	1.51	1.25	0.82	0.55	0.63	0.52	0.9	0.85	0.69	0.8
		GC/MS	587	283	Carbohydrate	Amino sugar and nucleotide sugar	gluconate	0.9	0.73	1.03	1.35	0.39	0.32	0.48	0.63	0.71	0.81	0.87	1.6
		GC/MS	12083	302	Carbohydrate	Amino sugar and nucleotide sugar	ribose	0.91	0.74	0.95	1.17	2.35	1.92	2.2	2.73	0.9	0.94	0.84	1.33
		GC/MS	35638	311	Carbohydrate	Amino sugar and nucleotide sugar	xylonate	0.84	0.8	0.97	0.92	1.43	1.36	1.4	1.32	0.87	1.01	0.85	0.98
		GC/MS	15835	312	Carbohydrate	Amino sugar and nucleotide sugar	xylose	1.28	0.93	1.1	0.82	0.78	0.57	0.77	0.58	1.05	0.91	1.05	0.93
		GC/MS	19934	319	Carbohydrate	Inositol metabolism	myo-inositol	1.21	0.88	1.21	0.97	0.74	0.53	0.8	0.64	0.83	0.83	0.9	1
		GC/MS	31266	341	Carbohydrate	Sucrose, glucose, fructose metabolism	fructose	1.01	0.54	0.97	0.76	1.34	0.72	1.47	1.16	0.98	0.93	1.08	1.51
		GC/MS	12055	345	Carbohydrate	Sucrose, glucose, fructose metabolism	galactose	1.05	0.86	1.08	1.08	1.05	0.86	0.9	0.9	1.03	1.07	0.88	1.12
		GC/MS	15806	363	Carbohydrate	Sucrose, glucose, fructose metabolism	maltose	1.36	0.95	1.2	1.06	2.13	1.49	2.32	2.03	1.05	0.94	1.15	1.28
		GC/MS	584	370	Carbohydrate	Sucrose, glucose, fructose metabolism	mannose	0.55	0.82	0.62	1.12	0.78	1.17	0.74	1.32	0.95	1.08	0.89	1.22
		GC/MS	15053	381	Carbohydrate	Sucrose, glucose, fructose metabolism	sorbitol	1.44	1.12	2.89	2.2	0.97	0.76	1.53	1.16	0.59	1.17	0.92	1.8
		GC/MS	37253	403	Lipids	Free fatty acid	2-hydroxyglutarate	0.95	1.44	1.04	0.97	0.39	0.6	0.34	0.32	0.93	1.02	0.8	0.54
		LC/MS neg	32413	404	Lipids	Free fatty acid	2-hydroxymyristate	0.8	0.75	0.47	1.7	4.82	4.51	3.08	11.15	0.94	0.55	0.6	1.35
		LC/MS neg	35675	405	Lipids	Free fatty acid	2-hydroxypalmitate	0.85	0.68	0.47	1.9	4.18	3.34	1.98	8.02	1.13	0.62	0.54	1.5
		LC/MS neg	17945	406	Lipids	Free fatty acid	2-hydroxystearate	0.83	0.45	0.49	1.67	6.15	3.3	2.06	7	1.22	0.72	0.41	1.53
		LC/MS neg	18362	437	Lipids	Free fatty acid	azelate (nonanedioate)	0.88	0.88	1.02	0.95	1.41	1.41	1.22	1.14	1.07	1.24	0.93	1
		LC/MS neg	32489	441	Lipids	Free fatty acid	caproate (6:0)	0.94	0.91	1.19	1.23	1.54	1.5	1.44	1.49	0.91	1.16	0.85	1.15
		LC/MS neg	17805	447	Lipids	Free fatty acid	dihomo-linoleate (20:2n6)	1.01	0.17	0.32	0.34	2.33	0.39	0.37	0.39	3.01	0.95	0.47	0.95
		LC/MS neg	35718	448	Lipids	Free fatty acid	dihomo-linolenate (20:3n3 or n6)	0.99	0.3	0.48	0.68	0.54	0.16	0.12	0.16	2.31	1.12	0.5	1.13
		LC/MS neg	33587	455	Lipids	Free fatty acid	eicosenoate (20:1n9 or 11)	1	0.28	0.22	0.89	3.67	1.01	0.41	1.66	3.3	0.73	0.37	1.2
		LC/MS neg	37752	510	Lipids	Oxylipins	13-HODE + 9-HODE	0.88	0.78	0.78	0.94	1.01	0.89	0.94	1.13	1.12	1	1.05	1.27
		GC/MS	21127	532	Lipids	Glycerolipids	1-palmitoylglycerol (1-monopalmitin)	0.87	1.04	0.82	1.25	1.32	1.56	1.62	2.47	0.96	0.9	1.18	1.42
		GC/MS	15122	544	Lipids	Glycerolipids	glycerol	0.84	0.93	0.84	0.99	1.31	1.45	1.22	1.43	1	1.01	0.93	0.99
		LC/MS pos	33955	557	Lipids	Phospholipids	1-palmitoylglycerophosphocholine	0.83	1.01	0.98	1.28	2.63	3.2	2.71	3.55	1.2	1.42	1.23	1.57
		LC/MS neg	35631	558	Lipids	Phospholipids	1-palmitoylglycerophosphoethanolamine	0.71	0.74	0.56	1.85	3.82	3.98	2.68	8.91	1.46	1.14	1.02	2.55
		LC/MS neg	35305	559	Lipids	Phospholipids	1-palmitoylglycerophosphoinositol*	0.86	0.8	0.87	1.59	2.79	2.6	2.04	3.72	1.21	1.23	0.89	1.76
		GC/MS	15365	572	Lipids	Phospholipids	glycerol 3-phosphate (G3P)	0.93	0.97	0.74	0.78	0.93	0.96	0.97	1.01	1.12	0.89	1.16	0.93
		GC/MS	1497	580	Lipids	Choline metabolism	ethanolamine	0.92	0.81	0.95	0.73	0.97	0.86	1	0.76	0.96	0.99	0.99	0.89
		GC/MS	27414	598	Lipids	Sterols	beta-sitosterol	1.1	0.93	0.99	0.94	1.09	0.93	0.99	0.95	1.03	0.92	0.93	0.94
		GC/MS	33997	601	Lipids	Sterols	campesterol	1.2	0.84	1.05	0.85	1.2	0.84	0.98	0.8	1.19	1.04	0.97	0.99
		LC/MS pos	1508	643	Cofactors, Prosthetic Groups, Electron Carriers	CoA metabolism	pantothenate	0.93	0.92	1.02	0.83	1.18	1.16	1.18	0.96	0.9	0.99	0.91	0.82
		LC/MS pos	594	653	Cofactors, Prosthetic Groups, Electron Carriers	Nicotinate and nicotinamide metabolism	nicotinamide	0.86	0.67	1.08	1.09	1.92	1.51	1.88	1.91	0.8	1	0.78	1.27
		LC/MS pos	5278	654	Cofactors, Prosthetic Groups, Electron Carriers	Nicotinate and nicotinamide metabolism	nicotinamide adenine dinucleotide (NAD+)	0.75	1.04	0.82	0.74	1.53	2.12	1.79	1.61	0.8	0.88	0.94	0.67
		LC/MS pos	22152	658	Cofactors, Prosthetic Groups, Electron Carriers	Nicotinate and nicotinamide metabolism	nicotinamide ribonucleotide (NMN)	0.81	0.88	0.75	0.55	0.64	0.69	0.72	0.53	0.97	0.9	1.1	0.69
		LC/MS pos	33013	659	Cofactors, Prosthetic Groups, Electron Carriers	Nicotinate and nicotinamide metabolism	nicotinamide riboside*	0.87	0.71	0.94	0.72	1.43	1.16	1.42	1.09	0.87	0.94	0.86	0.88
		LC/MS pos	33471	663	Cofactors, Prosthetic Groups, Electron Carriers	Nicotinate and nicotinamide metabolism	nicotinate ribonucleoside*	1.07	0.97	1.05	1	1.28	1.16	1.11	1.04	0.99	0.98	0.86	0.88
		GC/MS	11438	678	Cofactors, Prosthetic Groups, Electron Carriers	Oxidative phosphorylation	phosphate	0.53	0.9	0.49	0.91	0.46	0.79	0.49	0.91	0.92	0.85	0.96	0.97
		LC/MS pos	1827	685	Cofactors, Prosthetic Groups, Electron Carriers	Riboflavin and FAD metabolism	riboflavin (Vitamin B2)	0.93	1.06	0.88	1.1	0.91	1.03	0.88	1.09	0.98	0.92	0.94	0.98
		GC/MS	1640	692	Cofactors, Prosthetic Groups, Electron Carriers	Ascorbate metabolism	ascorbate (Vitamin C)	1.23	0.88	1.15	0.8	0.7	0.5	0.77	0.54	0.99	0.93	1.09	0.99
		GC/MS	1659	693	Cofactors, Prosthetic Groups, Electron Carriers	Ascorbate metabolism	dehydroascorbate	1.11	0.69	1.37	0.67	0.52	0.32	0.82	0.4	0.65	0.8	1.03	1
		GC/MS	27738	700	Cofactors, Prosthetic Groups, Electron Carriers	Ascorbate metabolism	threonate	1.24	0.65	1.2	0.78	1.6	0.84	1.41	0.91	1.08	1.05	0.95	1.14
		LC/MS pos	1651	716	Cofactors, Prosthetic Groups, Electron Carriers	Vitamin B metabolism (B6 or B12)	pyridoxal	0.92	1.05	0.88	1.06	0.92	1.06	0.86	1.04	1	0.96	0.93	0.94
		LC/MS neg	31555	720	Cofactors, Prosthetic Groups, Electron Carriers	Vitamin B metabolism (B6 or B12)	pyridoxate	1.13	0.68	1.71	0.92	1.49	0.9	1.34	0.73	0.77	1.17	0.7	0.94
		LC/MS pos	35879	727	Cofactors, Prosthetic Groups, Electron Carriers	Chlorophyll and heme metabolism	pheophorbide A	1.23	1.02	2.32	0.64	1.43	1.2	2	0.56	0.83	1.58	1.16	0.73
		GC/MS	40140	729.5	Cofactors, Prosthetic Groups, Electron Carriers	Chlorophyll and heme metabolism	phytol	1.36	0.73	1.11	0.72	1.06	0.57	0.86	0.56	1.08	0.88	0.88	0.88
		LC/MS pos	1553	737	Nucleotide	Purine metabolism	2'-deoxyadenosine	0.79	0.96	0.89	1.06	1.33	1.61	1.45	1.74	0.85	0.95	0.92	1.03
		GC/MS	554	747	Nucleotide	Purine metabolism	adenine	0.95	0.81	0.98	1.09	2.81	2.41	2.74	3.04	0.8	0.83	0.78	1.05
		LC/MS pos	555	748	Nucleotide	Purine metabolism	adenosine	0.78	1.45	0.77	0.75	0.54	1	0.6	0.59	1.18	1.17	1.33	0.69
		LC/MS neg	37467	756	Nucleotide	Purine metabolism	adenosine-2',3'-cyclic monophosphate	0.79	0.73	0.63	0.98	2.58	2.37	2.2	3.43	1.02	0.81	0.87	1.16
		GC/MS	22808	759	Nucleotide	Purine metabolism	allantoin	1.1	1.38	1.43	1.76	4.43	5.58	3.86	4.73	1.06	1.39	0.93	1.17
		LC/MS pos	32352	762	Nucleotide	Purine metabolism	guanine	1	0.86	0.97	1.32	2.35	2.01	2.04	2.77	1.01	0.97	0.87	1.34
		LC/MS pos	1573	763	Nucleotide	Purine metabolism	guanosine	1.16	1.13	1.18	0.84	2.45	2.37	1.76	1.25	1.19	1.21	0.86	0.64
		LC/MS pos	37139	768	Nucleotide	Purine metabolism	guanosine-2',3'-cyclic monophosphate	0.84	0.69	0.72	0.96	2.64	2.15	2.23	2.99	1.03	0.87	0.87	1.22
		GC/MS	3127	770	Nucleotide	Purine metabolism	hypoxanthine	1.14	0.57	1.12	1.23	1.59	0.8	1.5	1.65	0.91	0.9	0.86	1.85
		LC/MS pos	15650	773	Nucleotide	Purine metabolism	N1-methyladenosine	1.33	1.05	1.28	1.94	1.58	1.25	1.12	1.7	1.11	1.07	0.78	1.45
		GC/MS	1604	780	Nucleotide	Purine metabolism	urate	0.36	0.62	0.73	0.64	0.51	0.88	1.24	1.09	0.58	1.16	1.4	1.44
		LC/MS pos	514	802	Nucleotide	Pyrimidine metabolism	cytidine	1.09	0.89	1.2	1.24	2.4	1.96	1.88	1.94	1.02	1.13	0.8	1.12
		LC/MS neg	37465	808	Nucleotide	Pyrimidine metabolism	cytosine-2',3'-cyclic monophosphate	0.78	1.05	0.73	1.3	3.41	4.59	3.32	5.94	1	0.93	0.97	1.2
		LC/MS pos	33442	815	Nucleotide	Pyrimidine metabolism	pseudouridine	0.98	0.96	1.18	1.55	3.52	3.44	3.06	4	1	1.19	0.87	1.39
		LC/MS neg	606	823	Nucleotide	Pyrimidine metabolism	uridine	0.82	0.95	0.81	1.07	1.45	1.69	1.29	1.7	0.99	0.98	0.88	0.99
		LC/MS pos	36738	831	Peptide	gamma-glutamyl	gamma-glutamylglutamate	0.81	0.82	0.82	0.84	0.76	0.77	0.84	0.85	1.22	1.24	1.36	1.38
		LC/MS pos	32393	843	Peptide	gamma-glutamyl	gamma-glutamylvaline	0.88	1.07	1.41	1.02	1.55	1.87	1.69	1.22	0.88	1.41	0.96	0.92
		LC/MS pos	40475	844.1	Peptide	Dipeptide	valylglycine	1.2	0.83	1.08	1.11	1.32	0.91	0.88	0.9	1.26	1.13	0.84	1.11
		LC/MS pos	37118	847	Peptide	Dipeptide	alanylisoleucine	0.85	0.94	0.9	1	1.25	1.37	1.15	1.28	0.95	1	0.88	0.93
		LC/MS pos	37093	848	Peptide	Dipeptide	alanylleucine	0.85	1.05	0.97	1.26	2.07	2.56	1.82	2.37	0.99	1.13	0.87	1.04
		LC/MS pos	37084	849	Peptide	Dipeptide	alanylvaline	0.9	1.03	0.95	1.15	1.44	1.65	1.24	1.5	1.01	1.06	0.87	0.97
		LC/MS pos	36659	860	Peptide	Dipeptide	glycylisoleucine	0.81	1.04	1	1.16	1.19	1.53	0.95	1.09	1.01	1.26	0.81	0.9
		LC/MS pos	34398	861	Peptide	Dipeptide	glycylleucine	0.84	0.84	0.89	0.98	1.84	1.86	1.57	1.73	1.1	1.18	0.94	1.09
		LC/MS pos	33958	864	Peptide	Dipeptide	glycyltyrosine	1.13	1.04	1.21	1.23	1.55	1.44	1.25	1.28	0.98	1.05	0.79	0.93
		LC/MS pos	36761	867	Peptide	Dipeptide	isoleucylisoleucine	0.92	1.08	0.97	1.08	1.22	1.43	1.15	1.28	0.95	1	0.89	0.89
		LC/MS pos	36760	868	Peptide	Dipeptide	isoleucylleucine	1.02	0.91	1.06	1.18	1.51	1.34	1.26	1.4	1.03	1.07	0.86	1.11
		LC/MS neg	40728	869.4	Peptide	Dipeptide	valylvaline	0.8	1.07	0.92	1.19	1.27	1.69	1.15	1.49	0.94	1.07	0.85	0.95
		LC/MS pos	40015	869.5	Peptide	Dipeptide	isoleucylasparagine	1.02	0.96	0.92	1.1	1.12	1.05	1.1	1.31	0.94	0.85	0.92	1.05
		LC/MS pos	36756	870	Peptide	Dipeptide	leucylleucine	0.97	0.93	1.05	1.16	1.56	1.51	1.4	1.55	0.99	1.07	0.89	1.1
		LC/MS pos	40045	872.1	Peptide	Dipeptide	leucylglycine	0.81	1.03	0.83	1.19	1.14	1.46	1	1.43	1	1.03	0.88	1.01
		LC/MS pos	40057	873.3	Peptide	Dipeptide	isoleucylglutamate	0.72	0.95	0.87	1.13	1.12	1.48	1.06	1.37	0.93	1.13	0.88	1.04
		LC/MS pos	40008	873.5	Peptide	Dipeptide	isoleucylglycine	0.9	1.09	0.98	1.13	0.99	1.19	0.91	1.05	1.01	1.09	0.93	0.96
		LC/MS neg	40012	873.7	Peptide	Dipeptide	isoleucylserine	0.84	1.06	0.86	1	1.31	1.64	1.2	1.41	1.01	1.03	0.93	0.88
		LC/MS pos	31530	874	Peptide	Dipeptide	threonylphenylalanine	0.8	0.97	0.78	1	1.26	1.53	1.05	1.35	1.04	1.01	0.86	0.89
		LC/MS pos	40068	874.1	Peptide	Dipeptide	aspartylleucine	0.88	0.95	0.92	1.31	1.1	1.19	0.9	1.28	1.03	1.08	0.84	1.16
		LC/MS pos	40046	874.3	Peptide	Dipeptide	isoleucylalanine	0.97	0.91	1.11	1.06	1.26	1.18	1.14	1.08	0.98	1.12	0.88	1.03
		LC/MS pos	40049	874.4	Peptide	Dipeptide	isoleucylvaline	0.68	1	0.8	1.35	1.24	1.82	1.25	2.11	0.94	1.1	0.95	1.28
		LC/MS pos	40010	874.5	Peptide	Dipeptide	leucylalanine	1.05	0.98	1.06	1.06	1.39	1.3	1.19	1.2	1.05	1.06	0.9	0.97
		LC/MS pos	40052	874.6	Peptide	Dipeptide	leucylasparagine	0.92	0.95	0.85	1.04	1.18	1.22	0.93	1.13	1.08	1	0.85	0.94
		LC/MS pos	40021	874.7	Peptide	Dipeptide	leucylglutamate	0.81	0.99	0.83	1.15	1.16	1.42	0.94	1.29	1.01	1.03	0.81	0.94
		LC/MS pos	40048	874.9	Peptide	Dipeptide	leucylserine	0.95	0.91	0.98	1.01	1.45	1.38	1.25	1.28	0.99	1.02	0.85	0.94
		LC/MS pos	32454	875	Peptide	Dipeptide	valylglutamate	0.85	0.9	0.88	1.12	1.12	1.18	0.92	1.17	0.99	1.02	0.81	1.01
		LC/MS neg	40020	875.1	Peptide	Dipeptide	lysylleucine	0.9	1.04	0.87	1.21	1.81	2.09	1.46	2.02	1.04	1.02	0.84	0.98
		LC/MS pos	40193	875.2	Peptide	Dipeptide	serylisoleucine*	0.96	1.01	0.84	1.19	1.52	1.59	1.19	1.69	1.09	0.95	0.86	1.01
		LC/MS pos	40066	875.3	Peptide	Dipeptide	serylleucine	0.9	0.92	0.87	1.02	1.23	1.27	1.08	1.27	1.01	0.98	0.89	0.98
		LC/MS pos	40054	875.4	Peptide	Dipeptide	serylphenyalanine	0.88	0.97	0.97	1.16	1.47	1.64	1.34	1.6	0.95	1.05	0.87	1.03
		LC/MS pos	40051	875.5	Peptide	Dipeptide	threonylleucine	0.84	0.97	0.88	1.13	1.15	1.33	1.1	1.4	0.95	0.99	0.9	1.05
		LC/MS pos	40031	875.6	Peptide	Dipeptide	tyrosylleucine	0.95	0.85	1.04	1.31	1.23	1.09	1.02	1.29	0.94	1.02	0.78	1.21
		LC/MS neg	39994	875.8	Peptide	Dipeptide	valylleucine	0.92	1.15	0.94	1.18	1.16	1.45	0.99	1.24	1.06	1.09	0.91	0.93
		LC/MS neg	21179	882.5	Hormone metabolism	Auxin metabolism	3-indolylacetonitrile	1.02	1.31	1.14	1.31	1	1.29	1.01	1.17	0.84	0.93	0.85	0.85
		LC/MS pos	38302	940	Secondary metabolism	Benzenoids	benzoyl-O-glucose	0.54	0.61	0.61	0.77	1.21	1.35	1.43	1.82	0.71	0.79	0.84	1.07
		LC/MS pos	38145	987	Secondary metabolism	Flavonoids	kaempferol 3-O-beta-glucoside	0.91	0.74	0.92	0.71	2.11	1.71	1.68	1.3	0.95	0.96	0.76	0.73
		LC/MS pos	40041	1005.4	Secondary metabolism	Flavonoids	kaempferol-3-rhamnoside	0.93	1.02	0.86	0.91	1.43	1.57	1.05	1.1	1.19	1.1	0.87	0.77
		LC/MS pos	38697	1006.1	Secondary metabolism	Glucosinolate	sulforaphane	1.44	0.89	1.55	0.84	0.62	0.38	0.84	0.45	1.12	1.2	1.5	1.42
		LC/MS pos	39585	1006.3	Secondary metabolism	Glucosinolate	3-methylsulfinylpropyl isothiocyanate	2.08	2.22	2.59	1.99	0.4	0.43	0.6	0.46	1.02	1.28	1.53	1.37
		LC/MS pos	40422	1006.5	Secondary metabolism	Glucosinolate	sulforaphane-glutathione	0.76	0.49	0.64	0.49	1.76	1.14	2.91	2.23	1.24	1.04	2.06	2.04
		LC/MS neg	38116	1006.6	Secondary metabolism	Glucosinolate	indole-3-carboxylic acid	1.05	1.37	1.12	1.29	1.75	2.29	1.39	1.6	1.19	1.26	0.94	0.88

## Sheet: Sheet2
	Heat map of statistically significant biochemicals profiled in this study.				Fold of Change
	Platform	Super Pathway	Sub Pathway	Biochemical Name	W4-N / W2-N	W4-S / W2-S	M4-N / M2-N	M4-S / M2-S	W2-S / W2-N	W4-S / W4-N	M2-S / M2-N	M4-S / M4-N	M2-N / W2-N	M4-N / W4-N	M2-S / W2-S	M4-S / W4-S
	LC/MS pos	Amino acid	Serine family (phosphoglycerate derived)	4-guanidinobutanoate	1.09	0.99	1.01	0.83	0.67	0.61	0.85	0.71	0.98	0.91	1.25	1.05
	GC/MS	Amino acid	Serine family (phosphoglycerate derived)	beta-hydroxypyruvate	1.15	0.73	1	0.99	1.34	0.84	0.99	0.98	1.2	1.04	0.89	1.22
	GC/MS	Amino acid	Serine family (phosphoglycerate derived)	cysteine	1.09	0.95	0.91	1.03	3.08	2.7	2.38	2.69	1.21	1.01	0.93	1.01
	GC/MS	Amino acid	Serine family (phosphoglycerate derived)	glycine	0.58	0.83	0.51	0.59	0.21	0.3	0.19	0.22	1.03	0.9	0.9	0.64
	LC/MS pos	Amino acid	Serine family (phosphoglycerate derived)	N-acetylserine	1.19	0.84	0.96	0.92	7.59	5.32	3.42	3.25	2.02	1.63	0.91	1
	GC/MS	Amino acid	Serine family (phosphoglycerate derived)	O-acetylserine	1.27	0.84	1.89	1.27	3.48	2.3	3.84	2.58	0.86	1.28	0.95	1.44
	GC/MS	Amino acid	Serine family (phosphoglycerate derived)	serine	0.75	1.06	0.8	1.01	3.3	4.63	2.95	3.74	1.03	1.1	0.92	0.89
	LC/MS neg	Amino acid	Aromatic amino acid metabolism (PEP derived)	N-acetyltyrosine	1.03	0.87	1.07	0.93	2.34	1.97	2.2	1.91	0.93	0.97	0.87	0.94
	LC/MS pos	Amino acid	Aromatic amino acid metabolism (PEP derived)	phenylalanine	0.95	1.15	1.02	1.42	1.25	1.52	1.32	1.85	1.02	1.09	1.08	1.33
	LC/MS pos	Amino acid	Aromatic amino acid metabolism (PEP derived)	tryptophan	1.04	1.12	1.16	1.35	1.1	1.19	1.23	1.43	1.02	1.13	1.14	1.37
	LC/MS pos	Amino acid	Aromatic amino acid metabolism (PEP derived)	tyrosine	1.08	1.08	1.19	1.28	0.97	0.97	1.02	1.1	1.01	1.12	1.07	1.26
	GC/MS	Amino acid	Aspartate family (OAA derived)	alanine	0.76	0.73	0.78	0.63	1.71	1.63	1.67	1.35	0.98	1	0.96	0.83
	GC/MS	Amino acid	Aspartate family (OAA derived)	asparagine	0.82	0.94	0.88	1.08	0.36	0.41	0.36	0.44	1.23	1.32	1.22	1.4
	GC/MS	Amino acid	Aspartate family (OAA derived)	aspartate	1.67	1.07	1.7	0.97	1.18	0.75	1.22	0.69	0.95	0.96	0.98	0.89
	GC/MS	Amino acid	Aspartate family (OAA derived)	beta-alanine	1.12	0.58	1	0.74	2.43	1.25	2.42	1.79	1.18	1.05	1.18	1.51
	GC/MS	Amino acid	Aspartate family (OAA derived)	homoserine	0.5	0.97	0.56	0.82	1.79	3.5	1.53	2.23	1.02	1.15	0.87	0.73
	GC/MS	Amino acid	Aspartate family (OAA derived)	lysine	1.02	1.88	1.08	1.79	2.2	4.06	1.8	2.99	1.17	1.24	0.96	0.91
	GC/MS	Amino acid	Aspartate family (OAA derived)	methionine	0.83	1.17	0.86	1.13	1.19	1.68	1.15	1.52	1.13	1.16	1.09	1.05
	LC/MS pos	Amino acid	Aspartate family (OAA derived)	N6-acetyllysine	1.06	1.07	1.14	1.84	1.41	1.42	1.44	2.31	1.06	1.14	1.08	1.85
	LC/MS neg	Amino acid	Aspartate family (OAA derived)	N-acetylmethionine	0.67	1.49	0.77	1.16	1.36	3.01	1.27	1.91	0.91	1.04	0.85	0.66
	LC/MS pos	Amino acid	Aspartate family (OAA derived)	S-adenosylhomocysteine (SAH)	0.8	0.72	0.8	0.22	0.36	0.32	0.29	0.08	0.93	0.94	0.76	0.23
	LC/MS pos	Amino acid	Aspartate family (OAA derived)	threonine	1.17	1.01	1.2	1.12	0.45	0.39	0.45	0.42	1	1.03	1.01	1.11
	GC/MS	Amino acid	Glutamate family (alpha-ketoglutarate derived)	2-aminobutyrate	1.18	0.84	1.11	0.84	2.89	2.04	2.32	1.76	1.08	1.01	0.87	0.87
	GC/MS	Amino acid	Glutamate family (alpha-ketoglutarate derived)	arginine	1	1.86	1.44	1.47	2.16	4.02	1.74	1.78	1.19	1.71	0.96	0.76
	LC/MS pos	Amino acid	Glutamate family (alpha-ketoglutarate derived)	citrulline	0.66	1.02	0.77	1.03	2.74	4.22	2.29	3.06	1.1	1.28	0.92	0.93
	GC/MS	Amino acid	Glutamate family (alpha-ketoglutarate derived)	gamma-aminobutyrate (GABA)	0.76	0.9	0.71	0.78	1.37	1.62	1.42	1.56	1.14	1.07	1.19	1.04
	GC/MS	Amino acid	Glutamate family (alpha-ketoglutarate derived)	glutamate	1.46	0.92	1.61	0.75	2.17	1.37	2.14	0.99	1.13	1.25	1.12	0.91
	GC/MS	Amino acid	Glutamate family (alpha-ketoglutarate derived)	glutamine	0.67	1.14	0.74	1.05	1.69	2.88	1.3	1.85	1.39	1.54	1.07	0.99
	LC/MS neg	Amino acid	Glutamate family (alpha-ketoglutarate derived)	histidine	0.71	1.31	0.69	1.17	2.47	4.53	2.15	3.65	1.15	1.11	1	0.89
	GC/MS	Amino acid	Glutamate family (alpha-ketoglutarate derived)	N-acetylglutamate	0.62	1.06	0.64	0.78	1.77	3.02	1.71	2.06	1.04	1.08	1	0.74
	LC/MS pos	Amino acid	Glutamate family (alpha-ketoglutarate derived)	N-acetylglutamine	0.41	0.67	0.46	0.61	2.52	4.17	2.69	3.58	1	1.13	1.07	0.97
	LC/MS pos	Amino acid	Glutamate family (alpha-ketoglutarate derived)	N-acetylornithine	0.69	4.07	1.25	5.79	4.29	25.38	3.86	17.9	1.18	2.15	1.06	1.51
	LC/MS pos	Amino acid	Glutamate family (alpha-ketoglutarate derived)	N-acetylproline	1.37	1.01	1.33	1.15	1.67	1.24	1.44	1.25	1	0.97	0.86	0.98
	LC/MS pos	Amino acid	Glutamate family (alpha-ketoglutarate derived)	N-acetylputrescine	1.21	0.66	1.56	1.08	0.85	0.47	0.91	0.63	0.87	1.13	0.94	1.53
	GC/MS	Amino acid	Glutamate family (alpha-ketoglutarate derived)	ornithine	0.81	2.21	0.79	1.77	5.96	16.21	4.53	10.2	1.42	1.37	1.08	0.86
	LC/MS pos	Amino acid	Glutamate family (alpha-ketoglutarate derived)	proline	1.12	0.73	1.08	0.86	7.79	5.08	7.36	5.91	1.1	1.06	1.04	1.23
	GC/MS	Amino acid	Glutamate family (alpha-ketoglutarate derived)	trans-4-hydroxyproline	1.02	0.32	1.97	1.02	2.94	0.92	1.86	0.96	0.93	1.81	0.59	1.9
	LC/MS pos	Amino acid	Branched Chain Amino Acids (OAA derived)	isoleucine	0.96	0.97	1.01	1.16	1.14	1.15	1.12	1.3	1.05	1.1	1.03	1.24
	GC/MS	Amino acid	Branched Chain Amino Acids (pyruvate derived)	2-aminopentanoate	0.81	1.09	0.96	0.87	1.94	2.62	2.74	2.48	0.63	0.75	0.89	0.71
	LC/MS pos	Amino acid	Branched Chain Amino Acids (pyruvate derived)	leucine	0.84	0.92	0.94	1.13	1.23	1.34	1.29	1.56	0.95	1.06	1	1.23
	LC/MS pos	Amino acid	Branched Chain Amino Acids (pyruvate derived)	valine	0.91	0.91	0.9	0.99	1.69	1.71	1.57	1.73	1.07	1.07	1	1.08
	GC/MS	Amino acid	Amines and polyamines	agmatine	0.86	1.19	1.31	1.38	2.12	2.93	1.92	2.01	0.81	1.23	0.73	0.85
	GC/MS	Amino acid	Amines and polyamines	putrescine	1.19	1.11	1.15	1.21	1.35	1.25	1.3	1.37	0.9	0.88	0.87	0.96
	GC/MS	Amino acid	Amines and polyamines	spermidine	0.77	1.3	0.93	0.93	0.81	1.36	0.8	0.8	1.06	1.28	1.06	0.76
	LC/MS pos	Amino acid	Glutathione metabolism	5-oxoproline	0.77	1.96	0.83	1.62	2.01	5.12	1.92	3.72	1.22	1.33	1.17	0.96
	LC/MS pos	Amino acid	Glutathione metabolism	cysteine-glutathione disulfide	0.52	1	0.48	0.99	2	3.89	1.75	3.65	1.07	0.98	0.93	0.92
	LC/MS pos	Amino acid	Glutathione metabolism	glutathione, oxidized (GSSG)	0.51	0.99	0.58	0.78	2.76	5.38	2.99	4.03	0.85	0.97	0.92	0.73
	LC/MS pos	Amino acid	Glutathione metabolism	ophthalmate	1.29	1.02	0.99	1.06	1.62	1.28	0.9	0.96	1.41	1.08	0.78	0.81
	LC/MS pos	Amino acid	Glutathione metabolism	norophthalmate*	1.19	0.77	0.97	0.67	2.49	1.62	2.37	1.62	1.23	1	1.17	1.01
	GC/MS	Carbohydrate	Glycolysis	glucose	0.91	0.58	0.83	0.75	1.42	0.91	1.47	1.32	1.01	0.91	1.04	1.33
	GC/MS	Carbohydrate	Glycolysis	glucose-6-phosphate (G6P)	1.01	1	0.56	1	0.11	0.11	0.09	0.17	1.18	0.65	1	1
	GC/MS	Carbohydrate	Glycolysis	glycerate	1.06	0.95	1	0.64	3.17	2.84	3.37	2.14	0.89	0.84	0.94	0.64
	GC/MS	Carbohydrate	Glycolysis	pyruvate	1.03	0.74	0.86	0.64	0.92	0.66	0.85	0.63	1.02	0.85	0.94	0.81
	GC/MS	Carbohydrate	TCA cycle	alpha-ketoglutarate	1.24	0.86	1.08	0.64	0.77	0.54	0.85	0.51	0.97	0.85	1.07	0.8
	GC/MS	Carbohydrate	TCA cycle	citrate	1.07	0.47	1.04	0.6	2.16	0.94	2.33	1.34	1.14	1.11	1.23	1.58
	GC/MS	Carbohydrate	TCA cycle	fumarate	3	0.93	3.13	0.98	0.45	0.14	0.62	0.2	0.76	0.79	1.05	1.12
	GC/MS	Carbohydrate	TCA cycle	malate	2.08	1.33	1.95	1.29	0.58	0.37	0.55	0.37	0.99	0.93	0.95	0.92
	GC/MS	Carbohydrate	TCA cycle	succinate	1.01	1.1	1.24	0.81	0.86	0.94	1.07	0.7	0.96	1.17	1.18	0.87
	GC/MS	Carbohydrate	Amino sugar and nucleotide sugar	arabinose	1.36	1	0.77	7.9	0.13	0.09	0.09	0.88	1.48	0.84	1	7.9
	GC/MS	Carbohydrate	Amino sugar and nucleotide sugar	arabonate	0.85	1	0.77	0.93	1.17	1.38	0.84	1.02	1.08	0.98	0.78	0.72
	GC/MS	Carbohydrate	Amino sugar and nucleotide sugar	erythritol	1.67	1.06	1.28	1.14	1	0.63	0.81	0.72	1.24	0.95	1.01	1.08
	GC/MS	Carbohydrate	Amino sugar and nucleotide sugar	erythronate*	1.6	1.07	1.51	1.25	0.82	0.55	0.63	0.52	0.9	0.85	0.69	0.8
	GC/MS	Carbohydrate	Amino sugar and nucleotide sugar	gluconate	0.9	0.73	1.03	1.35	0.39	0.32	0.48	0.63	0.71	0.81	0.87	1.6
	GC/MS	Carbohydrate	Amino sugar and nucleotide sugar	ribose	0.91	0.74	0.95	1.17	2.35	1.92	2.2	2.73	0.9	0.94	0.84	1.33
	GC/MS	Carbohydrate	Amino sugar and nucleotide sugar	xylonate	0.84	0.8	0.97	0.92	1.43	1.36	1.4	1.32	0.87	1.01	0.85	0.98
	GC/MS	Carbohydrate	Amino sugar and nucleotide sugar	xylose	1.28	0.93	1.1	0.82	0.78	0.57	0.77	0.58	1.05	0.91	1.05	0.93
	GC/MS	Carbohydrate	Inositol metabolism	myo-inositol	1.21	0.88	1.21	0.97	0.74	0.53	0.8	0.64	0.83	0.83	0.9	1
	GC/MS	Carbohydrate	Sucrose, glucose, fructose metabolism	fructose	1.01	0.54	0.97	0.76	1.34	0.72	1.47	1.16	0.98	0.93	1.08	1.51
	GC/MS	Carbohydrate	Sucrose, glucose, fructose metabolism	galactose	1.05	0.86	1.08	1.08	1.05	0.86	0.9	0.9	1.03	1.07	0.88	1.12
	GC/MS	Carbohydrate	Sucrose, glucose, fructose metabolism	maltose	1.36	0.95	1.2	1.06	2.13	1.49	2.32	2.03	1.05	0.94	1.15	1.28
	GC/MS	Carbohydrate	Sucrose, glucose, fructose metabolism	mannose	0.55	0.82	0.62	1.12	0.78	1.17	0.74	1.32	0.95	1.08	0.89	1.22
	GC/MS	Carbohydrate	Sucrose, glucose, fructose metabolism	sorbitol	1.44	1.12	2.89	2.2	0.97	0.76	1.53	1.16	0.59	1.17	0.92	1.8
	GC/MS	Lipids	Free fatty acid	2-hydroxyglutarate	0.95	1.44	1.04	0.97	0.39	0.6	0.34	0.32	0.93	1.02	0.8	0.54
	LC/MS neg	Lipids	Free fatty acid	2-hydroxymyristate	0.8	0.75	0.47	1.7	4.82	4.51	3.08	11.15	0.94	0.55	0.6	1.35
	LC/MS neg	Lipids	Free fatty acid	2-hydroxypalmitate	0.85	0.68	0.47	1.9	4.18	3.34	1.98	8.02	1.13	0.62	0.54	1.5
	LC/MS neg	Lipids	Free fatty acid	2-hydroxystearate	0.83	0.45	0.49	1.67	6.15	3.3	2.06	7	1.22	0.72	0.41	1.53
	LC/MS neg	Lipids	Free fatty acid	azelate (nonanedioate)	0.88	0.88	1.02	0.95	1.41	1.41	1.22	1.14	1.07	1.24	0.93	1
	LC/MS neg	Lipids	Free fatty acid	caproate (6:0)	0.94	0.91	1.19	1.23	1.54	1.5	1.44	1.49	0.91	1.16	0.85	1.15
	LC/MS neg	Lipids	Free fatty acid	dihomo-linoleate (20:2n6)	1.01	0.17	0.32	0.34	2.33	0.39	0.37	0.39	3.01	0.95	0.47	0.95
	LC/MS neg	Lipids	Free fatty acid	dihomo-linolenate (20:3n3 or n6)	0.99	0.3	0.48	0.68	0.54	0.16	0.12	0.16	2.31	1.12	0.5	1.13
	LC/MS neg	Lipids	Free fatty acid	eicosenoate (20:1n9 or 11)	1	0.28	0.22	0.89	3.67	1.01	0.41	1.66	3.3	0.73	0.37	1.2
	LC/MS neg	Lipids	Oxylipins	13-HODE + 9-HODE	0.88	0.78	0.78	0.94	1.01	0.89	0.94	1.13	1.12	1	1.05	1.27
	GC/MS	Lipids	Glycerolipids	1-palmitoylglycerol (1-monopalmitin)	0.87	1.04	0.82	1.25	1.32	1.56	1.62	2.47	0.96	0.9	1.18	1.42
	GC/MS	Lipids	Glycerolipids	glycerol	0.84	0.93	0.84	0.99	1.31	1.45	1.22	1.43	1	1.01	0.93	0.99
	LC/MS pos	Lipids	Phospholipids	1-palmitoylglycerophosphocholine	0.83	1.01	0.98	1.28	2.63	3.2	2.71	3.55	1.2	1.42	1.23	1.57
	LC/MS neg	Lipids	Phospholipids	1-palmitoylglycerophosphoethanolamine	0.71	0.74	0.56	1.85	3.82	3.98	2.68	8.91	1.46	1.14	1.02	2.55
	LC/MS neg	Lipids	Phospholipids	1-palmitoylglycerophosphoinositol*	0.86	0.8	0.87	1.59	2.79	2.6	2.04	3.72	1.21	1.23	0.89	1.76
	GC/MS	Lipids	Phospholipids	glycerol 3-phosphate (G3P)	0.93	0.97	0.74	0.78	0.93	0.96	0.97	1.01	1.12	0.89	1.16	0.93
	GC/MS	Lipids	Choline metabolism	ethanolamine	0.92	0.81	0.95	0.73	0.97	0.86	1	0.76	0.96	0.99	0.99	0.89
	GC/MS	Lipids	Sterols	beta-sitosterol	1.1	0.93	0.99	0.94	1.09	0.93	0.99	0.95	1.03	0.92	0.93	0.94
	GC/MS	Lipids	Sterols	campesterol	1.2	0.84	1.05	0.85	1.2	0.84	0.98	0.8	1.19	1.04	0.97	0.99
	LC/MS pos	Cofactors, Prosthetic Groups, Electron Carriers	CoA metabolism	pantothenate	0.93	0.92	1.02	0.83	1.18	1.16	1.18	0.96	0.9	0.99	0.91	0.82
	LC/MS pos	Cofactors, Prosthetic Groups, Electron Carriers	Nicotinate and nicotinamide metabolism	nicotinamide	0.86	0.67	1.08	1.09	1.92	1.51	1.88	1.91	0.8	1	0.78	1.27
	LC/MS pos	Cofactors, Prosthetic Groups, Electron Carriers	Nicotinate and nicotinamide metabolism	nicotinamide adenine dinucleotide (NAD+)	0.75	1.04	0.82	0.74	1.53	2.12	1.79	1.61	0.8	0.88	0.94	0.67
	LC/MS pos	Cofactors, Prosthetic Groups, Electron Carriers	Nicotinate and nicotinamide metabolism	nicotinamide ribonucleotide (NMN)	0.81	0.88	0.75	0.55	0.64	0.69	0.72	0.53	0.97	0.9	1.1	0.69
	LC/MS pos	Cofactors, Prosthetic Groups, Electron Carriers	Nicotinate and nicotinamide metabolism	nicotinamide riboside*	0.87	0.71	0.94	0.72	1.43	1.16	1.42	1.09	0.87	0.94	0.86	0.88
	LC/MS pos	Cofactors, Prosthetic Groups, Electron Carriers	Nicotinate and nicotinamide metabolism	nicotinate ribonucleoside*	1.07	0.97	1.05	1	1.28	1.16	1.11	1.04	0.99	0.98	0.86	0.88
	GC/MS	Cofactors, Prosthetic Groups, Electron Carriers	Oxidative phosphorylation	phosphate	0.53	0.9	0.49	0.91	0.46	0.79	0.49	0.91	0.92	0.85	0.96	0.97
	LC/MS pos	Cofactors, Prosthetic Groups, Electron Carriers	Riboflavin and FAD metabolism	riboflavin (Vitamin B2)	0.93	1.06	0.88	1.1	0.91	1.03	0.88	1.09	0.98	0.92	0.94	0.98
	GC/MS	Cofactors, Prosthetic Groups, Electron Carriers	Ascorbate metabolism	ascorbate (Vitamin C)	1.23	0.88	1.15	0.8	0.7	0.5	0.77	0.54	0.99	0.93	1.09	0.99
	GC/MS	Cofactors, Prosthetic Groups, Electron Carriers	Ascorbate metabolism	dehydroascorbate	1.11	0.69	1.37	0.67	0.52	0.32	0.82	0.4	0.65	0.8	1.03	1
	GC/MS	Cofactors, Prosthetic Groups, Electron Carriers	Ascorbate metabolism	threonate	1.24	0.65	1.2	0.78	1.6	0.84	1.41	0.91	1.08	1.05	0.95	1.14
	LC/MS pos	Cofactors, Prosthetic Groups, Electron Carriers	Vitamin B metabolism (B6 or B12)	pyridoxal	0.92	1.05	0.88	1.06	0.92	1.06	0.86	1.04	1	0.96	0.93	0.94
	LC/MS neg	Cofactors, Prosthetic Groups, Electron Carriers	Vitamin B metabolism (B6 or B12)	pyridoxate	1.13	0.68	1.71	0.92	1.49	0.9	1.34	0.73	0.77	1.17	0.7	0.94
	LC/MS pos	Cofactors, Prosthetic Groups, Electron Carriers	Chlorophyll and heme metabolism	pheophorbide A	1.23	1.02	2.32	0.64	1.43	1.2	2	0.56	0.83	1.58	1.16	0.73
	GC/MS	Cofactors, Prosthetic Groups, Electron Carriers	Chlorophyll and heme metabolism	phytol	1.36	0.73	1.11	0.72	1.06	0.57	0.86	0.56	1.08	0.88	0.88	0.88
	LC/MS pos	Nucleotide	Purine metabolism	2'-deoxyadenosine	0.79	0.96	0.89	1.06	1.33	1.61	1.45	1.74	0.85	0.95	0.92	1.03
	GC/MS	Nucleotide	Purine metabolism	adenine	0.95	0.81	0.98	1.09	2.81	2.41	2.74	3.04	0.8	0.83	0.78	1.05
	LC/MS pos	Nucleotide	Purine metabolism	adenosine	0.78	1.45	0.77	0.75	0.54	1	0.6	0.59	1.18	1.17	1.33	0.69
	LC/MS neg	Nucleotide	Purine metabolism	adenosine-2',3'-cyclic monophosphate	0.79	0.73	0.63	0.98	2.58	2.37	2.2	3.43	1.02	0.81	0.87	1.16
	GC/MS	Nucleotide	Purine metabolism	allantoin	1.1	1.38	1.43	1.76	4.43	5.58	3.86	4.73	1.06	1.39	0.93	1.17
	LC/MS pos	Nucleotide	Purine metabolism	guanine	1	0.86	0.97	1.32	2.35	2.01	2.04	2.77	1.01	0.97	0.87	1.34
	LC/MS pos	Nucleotide	Purine metabolism	guanosine	1.16	1.13	1.18	0.84	2.45	2.37	1.76	1.25	1.19	1.21	0.86	0.64
	LC/MS pos	Nucleotide	Purine metabolism	guanosine-2',3'-cyclic monophosphate	0.84	0.69	0.72	0.96	2.64	2.15	2.23	2.99	1.03	0.87	0.87	1.22
	GC/MS	Nucleotide	Purine metabolism	hypoxanthine	1.14	0.57	1.12	1.23	1.59	0.8	1.5	1.65	0.91	0.9	0.86	1.85
	LC/MS pos	Nucleotide	Purine metabolism	N1-methyladenosine	1.33	1.05	1.28	1.94	1.58	1.25	1.12	1.7	1.11	1.07	0.78	1.45
	GC/MS	Nucleotide	Purine metabolism	urate	0.36	0.62	0.73	0.64	0.51	0.88	1.24	1.09	0.58	1.16	1.4	1.44
	LC/MS pos	Nucleotide	Pyrimidine metabolism	cytidine	1.09	0.89	1.2	1.24	2.4	1.96	1.88	1.94	1.02	1.13	0.8	1.12
	LC/MS neg	Nucleotide	Pyrimidine metabolism	cytosine-2',3'-cyclic monophosphate	0.78	1.05	0.73	1.3	3.41	4.59	3.32	5.94	1	0.93	0.97	1.2
	LC/MS pos	Nucleotide	Pyrimidine metabolism	pseudouridine	0.98	0.96	1.18	1.55	3.52	3.44	3.06	4	1	1.19	0.87	1.39
	LC/MS neg	Nucleotide	Pyrimidine metabolism	uridine	0.82	0.95	0.81	1.07	1.45	1.69	1.29	1.7	0.99	0.98	0.88	0.99
	LC/MS pos	Peptide	gamma-glutamyl	gamma-glutamylglutamate	0.81	0.82	0.82	0.84	0.76	0.77	0.84	0.85	1.22	1.24	1.36	1.38
	LC/MS pos	Peptide	gamma-glutamyl	gamma-glutamylvaline	0.88	1.07	1.41	1.02	1.55	1.87	1.69	1.22	0.88	1.41	0.96	0.92
	LC/MS pos	Peptide	Dipeptide	valylglycine	1.2	0.83	1.08	1.11	1.32	0.91	0.88	0.9	1.26	1.13	0.84	1.11
	LC/MS pos	Peptide	Dipeptide	alanylisoleucine	0.85	0.94	0.9	1	1.25	1.37	1.15	1.28	0.95	1	0.88	0.93
	LC/MS pos	Peptide	Dipeptide	alanylleucine	0.85	1.05	0.97	1.26	2.07	2.56	1.82	2.37	0.99	1.13	0.87	1.04
	LC/MS pos	Peptide	Dipeptide	alanylvaline	0.9	1.03	0.95	1.15	1.44	1.65	1.24	1.5	1.01	1.06	0.87	0.97
	LC/MS pos	Peptide	Dipeptide	glycylisoleucine	0.81	1.04	1	1.16	1.19	1.53	0.95	1.09	1.01	1.26	0.81	0.9
	LC/MS pos	Peptide	Dipeptide	glycylleucine	0.84	0.84	0.89	0.98	1.84	1.86	1.57	1.73	1.1	1.18	0.94	1.09
	LC/MS pos	Peptide	Dipeptide	glycyltyrosine	1.13	1.04	1.21	1.23	1.55	1.44	1.25	1.28	0.98	1.05	0.79	0.93
	LC/MS pos	Peptide	Dipeptide	isoleucylisoleucine	0.92	1.08	0.97	1.08	1.22	1.43	1.15	1.28	0.95	1	0.89	0.89
	LC/MS pos	Peptide	Dipeptide	isoleucylleucine	1.02	0.91	1.06	1.18	1.51	1.34	1.26	1.4	1.03	1.07	0.86	1.11
	LC/MS neg	Peptide	Dipeptide	valylvaline	0.8	1.07	0.92	1.19	1.27	1.69	1.15	1.49	0.94	1.07	0.85	0.95
	LC/MS pos	Peptide	Dipeptide	isoleucylasparagine	1.02	0.96	0.92	1.1	1.12	1.05	1.1	1.31	0.94	0.85	0.92	1.05
	LC/MS pos	Peptide	Dipeptide	leucylleucine	0.97	0.93	1.05	1.16	1.56	1.51	1.4	1.55	0.99	1.07	0.89	1.1
	LC/MS pos	Peptide	Dipeptide	leucylglycine	0.81	1.03	0.83	1.19	1.14	1.46	1	1.43	1	1.03	0.88	1.01
	LC/MS pos	Peptide	Dipeptide	isoleucylglutamate	0.72	0.95	0.87	1.13	1.12	1.48	1.06	1.37	0.93	1.13	0.88	1.04
	LC/MS pos	Peptide	Dipeptide	isoleucylglycine	0.9	1.09	0.98	1.13	0.99	1.19	0.91	1.05	1.01	1.09	0.93	0.96
	LC/MS neg	Peptide	Dipeptide	isoleucylserine	0.84	1.06	0.86	1	1.31	1.64	1.2	1.41	1.01	1.03	0.93	0.88
	LC/MS pos	Peptide	Dipeptide	threonylphenylalanine	0.8	0.97	0.78	1	1.26	1.53	1.05	1.35	1.04	1.01	0.86	0.89
	LC/MS pos	Peptide	Dipeptide	aspartylleucine	0.88	0.95	0.92	1.31	1.1	1.19	0.9	1.28	1.03	1.08	0.84	1.16
	LC/MS pos	Peptide	Dipeptide	isoleucylalanine	0.97	0.91	1.11	1.06	1.26	1.18	1.14	1.08	0.98	1.12	0.88	1.03
	LC/MS pos	Peptide	Dipeptide	isoleucylvaline	0.68	1	0.8	1.35	1.24	1.82	1.25	2.11	0.94	1.1	0.95	1.28
	LC/MS pos	Peptide	Dipeptide	leucylalanine	1.05	0.98	1.06	1.06	1.39	1.3	1.19	1.2	1.05	1.06	0.9	0.97
	LC/MS pos	Peptide	Dipeptide	leucylasparagine	0.92	0.95	0.85	1.04	1.18	1.22	0.93	1.13	1.08	1	0.85	0.94
	LC/MS pos	Peptide	Dipeptide	leucylglutamate	0.81	0.99	0.83	1.15	1.16	1.42	0.94	1.29	1.01	1.03	0.81	0.94
	LC/MS pos	Peptide	Dipeptide	leucylserine	0.95	0.91	0.98	1.01	1.45	1.38	1.25	1.28	0.99	1.02	0.85	0.94
	LC/MS pos	Peptide	Dipeptide	valylglutamate	0.85	0.9	0.88	1.12	1.12	1.18	0.92	1.17	0.99	1.02	0.81	1.01
	LC/MS neg	Peptide	Dipeptide	lysylleucine	0.9	1.04	0.87	1.21	1.81	2.09	1.46	2.02	1.04	1.02	0.84	0.98
	LC/MS pos	Peptide	Dipeptide	serylisoleucine*	0.96	1.01	0.84	1.19	1.52	1.59	1.19	1.69	1.09	0.95	0.86	1.01
	LC/MS pos	Peptide	Dipeptide	serylleucine	0.9	0.92	0.87	1.02	1.23	1.27	1.08	1.27	1.01	0.98	0.89	0.98
	LC/MS pos	Peptide	Dipeptide	serylphenyalanine	0.88	0.97	0.97	1.16	1.47	1.64	1.34	1.6	0.95	1.05	0.87	1.03
	LC/MS pos	Peptide	Dipeptide	threonylleucine	0.84	0.97	0.88	1.13	1.15	1.33	1.1	1.4	0.95	0.99	0.9	1.05
	LC/MS pos	Peptide	Dipeptide	tyrosylleucine	0.95	0.85	1.04	1.31	1.23	1.09	1.02	1.29	0.94	1.02	0.78	1.21
	LC/MS neg	Peptide	Dipeptide	valylleucine	0.92	1.15	0.94	1.18	1.16	1.45	0.99	1.24	1.06	1.09	0.91	0.93
	LC/MS neg	Hormone metabolism	Auxin metabolism	3-indolylacetonitrile	1.02	1.31	1.14	1.31	1	1.29	1.01	1.17	0.84	0.93	0.85	0.85
	LC/MS pos	Secondary metabolism	Benzenoids	benzoyl-O-glucose	0.54	0.61	0.61	0.77	1.21	1.35	1.43	1.82	0.71	0.79	0.84	1.07
	LC/MS pos	Secondary metabolism	Flavonoids	kaempferol 3-O-beta-glucoside	0.91	0.74	0.92	0.71	2.11	1.71	1.68	1.3	0.95	0.96	0.76	0.73
	LC/MS pos	Secondary metabolism	Flavonoids	kaempferol-3-rhamnoside	0.93	1.02	0.86	0.91	1.43	1.57	1.05	1.1	1.19	1.1	0.87	0.77
	LC/MS pos	Secondary metabolism	Glucosinolate	sulforaphane	1.44	0.89	1.55	0.84	0.62	0.38	0.84	0.45	1.12	1.2	1.5	1.42
	LC/MS pos	Secondary metabolism	Glucosinolate	3-methylsulfinylpropyl isothiocyanate	2.08	2.22	2.59	1.99	0.4	0.43	0.6	0.46	1.02	1.28	1.53	1.37
	LC/MS pos	Secondary metabolism	Glucosinolate	sulforaphane-glutathione	0.76	0.49	0.64	0.49	1.76	1.14	2.91	2.23	1.24	1.04	2.06	2.04
	LC/MS neg	Secondary metabolism	Glucosinolate	indole-3-carboxylic acid	1.05	1.37	1.12	1.29	1.75	2.29	1.39	1.6	1.19	1.26	0.94	0.88
